# Supplementary material for: The RNA receptor RIG-I binding synthetic oligodeoxynucleotide promotes pneumonia survival
Source: JCI Insight. 2024 Nov 8;9(21):e180584. doi: 10.1172/jci.insight.180584 (PMC11601584; doi:10.1172/jci.insight.180584)
Supplement: Supporting data values [file jciinsight-9-180584-s155.xlsx]

## Sheet: Fig 3D
Wildtype + PBS	Wildtype + Pam2ODN	Rig-i-/-+ PBS	Rig-i-/-+ Pam2ODN
5.5	1.75	5.25	8
9	1	11.5	9.75
7.5	2	8.25	6.5
6.25	1.75	13	8.5

## Sheet: Fig 3E
	PBS								P/O
SCR+Dox	1.03258	1.16574	1.07643	0.771774				SCR+Dox	0.443268	0.530804	0.295504	0.599258
Kd+Dox	1.35308	0.667227	0.976878	1.13387				Kd+Dox	1.12603	0.911459	0.785264	0.727616
Kd/WT+Dox	1.23542	1.17283	0.790041	0.873573				Kd/WT+Dox	0.481297	0.496546	0.45219	0.602904

## Sheet: Fig 4B
Scr PBS	Scr PO	RIG-KD PBS	RIG-KD PO
0.00198382	0.000733711	0.00307116	0.00222035
0.00272033	0.000428327	0.0019633	0.00162257
0.00211079	0.000709948	0.00252763	0.00204451
0.00263314	0.000526967	0.00194907	0.00153771

## Sheet: Fig 4E
SCR + PBS	SCR + P/O	RIG-I KD R4 + PBS	RIG-I KD R4 + P/O
8	2	14	11
13	7	11	8
6	4	9	6
5	5	8	10
11	1	5	5
8	4	8	3

## Sheet: Fig 4D
		PBS						P/O
SCR	20087.6	19789.6	39077.8			SCR	11261.1	5586.61	3510.55
RIG-I KD#4	24118.7	23546.7	29403.8			RIG-I KD#4	20639	44971.8	25940.7

## Sheet: Fig 4G
	PBS								P/O
SCR+Dox	1.03258	1.16574	1.07643	0.771774				SCR+Dox	0.443268	0.530804	0.295504	0.599258
Kd+Dox	1.35308	0.667227	0.976878	1.13387				Kd+Dox	1.12603	0.911459	0.785264	0.727616
Kd/WT+Dox	1.23542	1.17283	0.790041	0.873573				Kd/WT+Dox	0.481297	0.496546	0.45219	0.602904

## Sheet: Fig 5D
Wildtype + PBS	Wildtype + Pam2ODN	Mavs-/-+ PBS	Mavs-/-+ Pam2ODN
10.875	2.625	16.5	13
15.75	6	14.25	12.375
15	4.5	13.5	10.5
8.25	3.375	21.75	15

## Sheet: Fig S3A
PBS	inhibitor ML-60218
0.0391458	0.0116381
0.0607909	0.0101667
0.0315766	0.0094859
0.0341967	0.0103087

## Sheet: Fig S4A
PBS	inhibitor ML-60218
0.0391458	0.0116381
0.0607909	0.0101667
0.0315766	0.0094859
0.0341967	0.0103087

## Sheet: Fig S4B
Scr PBS	Scr PO	RIG-KD PBS	RIG-KD PO
0.00198382	0.000733711	0.00307116	0.00222035
0.00272033	0.000428327	0.0019633	0.00162257
0.00211079	0.000709948	0.00252763	0.00204451
0.00263314	0.000526967	0.00194907	0.00153771

[truncated: 9 more sheets: Fig S4D, Fig S4E, Fig S8A, Fig S8B, Fig S8C, Fig S8D, Fig S9A, Fig S9C, Table 2 ]
